# Supplementary material for: Cyanobacterial Blooms Are Not a Result of Positive Selection by Freshwater Eutrophication
Source: Microbiol Spectr. 2022 Nov 29;10(6):e03194-22. doi: 10.1128/spectrum.03194-22 (PMC9769789; doi:10.1128/spectrum.03194-22)
Supplement: Supplemental file 2 — Data Set S1. Download spectrum.03194-22-s0001.xls, XLS file, 0.07 MB [file spectrum.03194-22-s0001.xls]

## Sheet: Table S1 Updated
DATASET S1: NCBI accession numbers, genome features, and biogeographical location of strains of 9 cyanobacteria. NA: Not available.
Organism	Taxa	Strain	Assembly	Bioproject	Biosample	Assembly Level	FTP Address	Release Date	Geographical Location
Aphanizomenon	flos-aquae	FACHB-1040	GCA_014696815.1	PRJNA598298	SAMN13702731	Contig	https://ftp.ncbi.nlm.nih.gov/genomes/all/GCA/014/696/815/GCA_014696815.1_ASM1469681v1	2020-09-22	China
Aphanizomenon	flos-aquae	FACHB-1171	GCA_014697315.1	PRJNA598298	SAMN13702709	Contig	https://ftp.ncbi.nlm.nih.gov/genomes/all/GCA/014/697/315/GCA_014697315.1_ASM1469731v1	2020-09-22	China
Aphanizomenon	flos-aquae	FACHB-1249	GCA_014698725.1	PRJNA598298	SAMN13702659	Contig	https://ftp.ncbi.nlm.nih.gov/genomes/all/GCA/014/698/725/GCA_014698725.1_ASM1469872v1	2020-09-22	China
Aphanizomenon	flos-aquae	FACHB-1265	GCA_014698705.1	PRJNA598298	SAMN13702658	Contig	https://ftp.ncbi.nlm.nih.gov/genomes/all/GCA/014/698/705/GCA_014698705.1_ASM1469870v1	2020-09-22	China
Aphanizomenon	flos-aquae	FACHB-1287	GCA_014698755.1	PRJNA598298	SAMN13702657	Contig	https://ftp.ncbi.nlm.nih.gov/genomes/all/GCA/014/698/755/GCA_014698755.1_ASM1469875v1	2020-09-22	China
Aphanizomenon	flos-aquae	FACHB-1290	GCA_014698295.1	PRJNA598298	SAMN13702680	Contig	https://ftp.ncbi.nlm.nih.gov/genomes/all/GCA/014/698/295/GCA_014698295.1_ASM1469829v1	2020-09-22	China
Aphanizomenon	flos-aquae	FACHB-1416	GCA_014698695.1	PRJNA598298	SAMN13702656	Contig	https://ftp.ncbi.nlm.nih.gov/genomes/all/GCA/014/698/695/GCA_014698695.1_ASM1469869v1	2020-09-22	China
Aphanizomenon	flos-aquae	NIES-81	GCA_000521175.1	PRJNA232534	SAMN02485748	Scaffold	https://ftp.ncbi.nlm.nih.gov/genomes/all/GCA/000/521/175/GCA_000521175.1_Aflos454contigs199p	2014-01-16	Lake Kasumigaura, Japan
Aphanizomenon	flos-aquae	2012/KM1/D3	GCA_000789435.1	PRJNA257725	SAMN02954153	Contig	https://ftp.ncbi.nlm.nih.gov/genomes/all/GCA/000/789/435/GCA_000789435.1_ASM78943v1	2014-12-04	Lithuania: Curonian Lagoon
Arthrospira	platensis	YZ	GCA_001611905.1	PRJNA299041	SAMN04192332	Chromosome	https://ftp.ncbi.nlm.nih.gov/genomes/all/GCA/001/611/905/GCA_001611905.1_ASM161190v1	2016-04-06	China: Lijiang, Chenghai Lake
Arthrospira	platensis	NIES-46	GCA_009176225.1	PRJDB7814	SAMD00156898	Contig	https://ftp.ncbi.nlm.nih.gov/genomes/all/GCA/009/176/225/GCA_009176225.1_ASM917622v1	2019-10-17	Mexico:Lake Texcoco
Arthrospira	platensis	str. Paraca	GCA_000175415.3	PRJNA34793	SAMN02344446	Contig	https://ftp.ncbi.nlm.nih.gov/genomes/all/GCA/000/175/415/GCA_000175415.3_ASM17541v3	2014-06-06	Switzerland
Arthrospira	platensis	C1	GCA_000307915.1	PRJNA67617	SAMN02470135	Chromosome	https://ftp.ncbi.nlm.nih.gov/genomes/all/GCA/000/307/915/GCA_000307915.1_ASM30791v1	2012-10-31	NA
Arthrospira	platensis	FACHB-439	GCA_014698675.1	PRJNA598298	SAMN13702660	Contig	https://ftp.ncbi.nlm.nih.gov/genomes/all/GCA/014/698/675/GCA_014698675.1_ASM1469867v1	2020-09-22	NA
Arthrospira	platensis	FACHB-835	GCA_014698815.1	PRJNA598298	SAMN13702653	Contig	https://ftp.ncbi.nlm.nih.gov/genomes/all/GCA/014/698/815/GCA_014698815.1_ASM1469881v1	2020-09-22	NA
Arthrospira	platensis	FACHB-971	GCA_014698385.1	PRJNA598298	SAMN13702674	Contig	https://ftp.ncbi.nlm.nih.gov/genomes/all/GCA/014/698/385/GCA_014698385.1_ASM1469838v1	2020-09-22	NA
Arthrospira	platensis	NIES-39	GCA_000210375.1	PRJDA42161	SAMD00060970	Chromosome	https://ftp.ncbi.nlm.nih.gov/genomes/all/GCA/000/210/375/GCA_000210375.1_ASM21037v1	2010-03-25	NA
Cylindrospermopsis	raciborskii	C03	GCA_002893155.1	PRJNA390899	SAMN07252175	Scaffold	https://ftp.ncbi.nlm.nih.gov/genomes/all/GCA/002/893/155/GCA_002893155.1_ASM289315v1	2018-01-19	Australia: Queensland, Lake Wivenhoe
Cylindrospermopsis	raciborskii	C04	GCA_002893145.1	PRJNA390899	SAMN07252189	Scaffold	https://ftp.ncbi.nlm.nih.gov/genomes/all/GCA/002/893/145/GCA_002893145.1_ASM289314v1	2018-01-19	Australia: Queensland, Lake Wivenhoe
Cylindrospermopsis	raciborskii	C07	GCA_002893125.1	PRJNA390899	SAMN07252348	Scaffold	https://ftp.ncbi.nlm.nih.gov/genomes/all/GCA/002/893/125/GCA_002893125.1_ASM289312v1	2018-01-19	Australia: Queensland, Lake Wivenhoe
Cylindrospermopsis	raciborskii	S01	GCA_002893285.1	PRJNA390899	SAMN07252147	Scaffold	https://ftp.ncbi.nlm.nih.gov/genomes/all/GCA/002/893/285/GCA_002893285.1_ASM289328v1	2018-01-19	Australia: Queensland, Lake Wivenhoe
Cylindrospermopsis	raciborskii	S05	GCA_002893265.1	PRJNA390899	SAMN07252148	Scaffold	https://ftp.ncbi.nlm.nih.gov/genomes/all/GCA/002/893/265/GCA_002893265.1_ASM289326v1	2018-01-19	Australia: Queensland, Lake Wivenhoe
Cylindrospermopsis	raciborskii	S06	GCA_002893245.1	PRJNA390899	SAMN07252149	Scaffold	https://ftp.ncbi.nlm.nih.gov/genomes/all/GCA/002/893/245/GCA_002893245.1_ASM289324v1	2018-01-19	Australia: Queensland, Lake Wivenhoe
Cylindrospermopsis	raciborskii	S07	GCA_002893205.1	PRJNA390899	SAMN07252150	Scaffold	https://ftp.ncbi.nlm.nih.gov/genomes/all/GCA/002/893/205/GCA_002893205.1_ASM289320v1	2018-01-19	Australia: Queensland, Lake Wivenhoe
Cylindrospermopsis	raciborskii	S10	GCA_002893215.1	PRJNA390899	SAMN07252151	Scaffold	https://ftp.ncbi.nlm.nih.gov/genomes/all/GCA/002/893/215/GCA_002893215.1_ASM289321v1	2018-01-19	Australia: Queensland, Lake Wivenhoe
Cylindrospermopsis	raciborskii	S14	GCA_002893185.1	PRJNA390899	SAMN07252152	Scaffold	https://ftp.ncbi.nlm.nih.gov/genomes/all/GCA/002/893/185/GCA_002893185.1_ASM289318v1	2018-01-19	Australia: Queensland, Lake Wivenhoe
Cylindrospermopsis	raciborskii	CS-505	GCA_001676585.1	PRJNA323609	SAMN05182239	Contig	https://ftp.ncbi.nlm.nih.gov/genomes/all/GCA/001/676/585/GCA_001676585.1_ASM167658v1	2016-06-24	Australia: Sydney
Cylindrospermopsis	raciborskii	ITEP-A1	GCA_001586755.1	PRJNA314253	SAMN04530926	Contig	https://ftp.ncbi.nlm.nih.gov/genomes/all/GCA/001/586/755/GCA_001586755.1_ASM158675v1	2016-03-10	Brazil: Arcoverde reservoir, PE
Cylindrospermopsis	raciborskii	CENA302	GCA_002027345.1	PRJNA323576	SAMN05181448	Contig	https://ftp.ncbi.nlm.nih.gov/genomes/all/GCA/002/027/345/GCA_002027345.1_ASM202734v1	2017-03-14	Brazil: Billings Reservoir, Sao Bernardo do Campo
Cylindrospermopsis	raciborskii	CYLP	GCA_002321935.1	PRJNA395049	SAMN07370488	Scaffold	https://ftp.ncbi.nlm.nih.gov/genomes/all/GCA/002/321/935/GCA_002321935.1_ASM232193v1	2017-09-21	Brazil: Brasilia Paranoa Lake
Cylindrospermopsis	raciborskii	CYRF	GCA_002321945.1	PRJNA395050	SAMN07370489	Scaffold	https://ftp.ncbi.nlm.nih.gov/genomes/all/GCA/002/321/945/GCA_002321945.1_ASM232194v1	2017-09-21	Brazil: Rio de Janeiro Funil water reservoir
Cylindrospermopsis	raciborskii	CENA303	GCA_002114155.1	PRJNA381695	SAMN06579177	Contig	https://ftp.ncbi.nlm.nih.gov/genomes/all/GCA/002/114/155/GCA_002114155.1_ASM211415v1	2017-04-28	Brazil: Theobaldo Dick lake, Lajeado, RS
Cylindrospermopsis	raciborskii	Cr2010	GCA_003367075.1	PRJNA436591	SAMN08628414	Scaffold	https://ftp.ncbi.nlm.nih.gov/genomes/all/GCA/003/367/075/GCA_003367075.1_ASM336707v1	2018-08-07	Netherlands:Reeuwijkse Lakes
Cylindrospermopsis	raciborskii	MVCC19	GCA_012583295.1	PRJNA552312	SAMN12188516	Contig	https://ftp.ncbi.nlm.nih.gov/genomes/all/GCA/012/583/295/GCA_012583295.1_ASM1258329v1	2020-04-20	Uruguay: Lago Javier, Canelones
Cylindrospermopsis	raciborskii	MVCC14	GCA_001858125.1	PRJNA327088	SAMN05301168	Contig	https://ftp.ncbi.nlm.nih.gov/genomes/all/GCA/001/858/125/GCA_001858125.1_ASM185812v1	2016-11-01	Uruguay: Laguna Blanca
Cylindrospermopsis	raciborskii	LB2897	GCA_012583345.1	PRJNA552339	SAMN12190206	Contig	https://ftp.ncbi.nlm.nih.gov/genomes/all/GCA/012/583/345/GCA_012583345.1_ASM1258334v1	2020-04-20	USA: Lemon Lake, Indiana
Cylindrospermopsis	raciborskii	CS-506_A	GCA_013867415.1	PRJNA544127	SAMN11811673	Scaffold	https://ftp.ncbi.nlm.nih.gov/genomes/all/GCA/013/867/415/GCA_013867415.1_ASM1386741v1	2020-07-28	Australia
Cylindrospermopsis	raciborskii	CS-506_B	GCA_013867425.1	PRJNA544127	SAMN11811674	Scaffold	https://ftp.ncbi.nlm.nih.gov/genomes/all/GCA/013/867/425/GCA_013867425.1_ASM1386742v1	2020-07-28	Australia
Cylindrospermopsis	raciborskii	CS-506_C	GCA_013867405.1	PRJNA544127	SAMN11811675	Scaffold	https://ftp.ncbi.nlm.nih.gov/genomes/all/GCA/013/867/405/GCA_013867405.1_ASM1386740v1	2020-07-28	Australia
Cylindrospermopsis	raciborskii	CS-506_D	GCA_013867395.1	PRJNA544127	SAMN11811676	Scaffold	https://ftp.ncbi.nlm.nih.gov/genomes/all/GCA/013/867/395/GCA_013867395.1_ASM1386739v1	2020-07-28	Australia
Cylindrospermopsis	raciborskii	CS-508	GCA_001858115.1	PRJNA327084	SAMN05301155	Contig	https://ftp.ncbi.nlm.nih.gov/genomes/all/GCA/001/858/115/GCA_001858115.1_ASM185811v1	2016-11-01	Australia: Solomon Dam
Cylindrospermopsis	raciborskii	N8	GCA_018139025.1	PRJNA719955	SAMN18628978	Complete Genome	https://ftp.ncbi.nlm.nih.gov/genomes/all/GCA/018/139/025/GCA_018139025.1_ASM1813902v1	2021-04-25	China: Zhenhai Reservoir in Guangdong Province
Cylindrospermopsis	raciborskii	GIHE 2018	GCA_006523545.1	PRJNA548643	SAMN12045484	Contig	https://ftp.ncbi.nlm.nih.gov/genomes/all/GCA/006/523/545/GCA_006523545.1_ASM652354v1	2019-07-01	South Korea: Incheon
Cylindrospermopsis	raciborskii	CS-505	GCA_000175835.1	PRJNA40109	SAMN02470243	Contig	https://ftp.ncbi.nlm.nih.gov/genomes/all/GCA/000/175/835/GCA_000175835.1_ASM17583v1	2009-12-15	NA
Fischerella	thermalis	CCMEE 5273	GCA_002870585.1	PRJNA322208	SAMN07256026	Scaffold	https://ftp.ncbi.nlm.nih.gov/genomes/all/GCA/002/870/585/GCA_002870585.1_ASM287058v1	2018-01-10	Canada: Harrison Hot Springs, British Columbia
Fischerella	thermalis	CCMEE 5194	GCA_002870795.1	PRJNA322208	SAMN07457260	Scaffold	https://ftp.ncbi.nlm.nih.gov/genomes/all/GCA/002/870/795/GCA_002870795.1_ASM287079v1	2018-01-10	Chile: Puyeohe Springs
Fischerella	thermalis	CCMEE 5319	GCA_002870605.1	PRJNA322208	SAMN07256024	Contig	https://ftp.ncbi.nlm.nih.gov/genomes/all/GCA/002/870/605/GCA_002870605.1_ASM287060v1	2018-01-10	Guatemala: Lake Amatitlan
Fischerella	thermalis	CCMEE 5328	GCA_002870845.1	PRJNA322208	SAMN07457259	Contig	https://ftp.ncbi.nlm.nih.gov/genomes/all/GCA/002/870/845/GCA_002870845.1_ASM287084v1	2018-01-10	Italy: Ischia
Fischerella	thermalis	CCMEE 5196	GCA_002870825.1	PRJNA322208	SAMN07457261	Scaffold	https://ftp.ncbi.nlm.nih.gov/genomes/all/GCA/002/870/825/GCA_002870825.1_ASM287082v1	2018-01-10	New Zealand: Ohinemutu
Fischerella	thermalis	CCMEE 5198	GCA_002870635.1	PRJNA322208	SAMN07256022	Scaffold	https://ftp.ncbi.nlm.nih.gov/genomes/all/GCA/002/870/635/GCA_002870635.1_ASM287063v1	2018-01-10	New Zealand: Ohinemutu
Fischerella	thermalis	CCMEE 5201	GCA_002870785.1	PRJNA322208	SAMN07256016	Scaffold	https://ftp.ncbi.nlm.nih.gov/genomes/all/GCA/002/870/785/GCA_002870785.1_ASM287078v1	2018-01-10	New Zealand: Waitangi Springs
Fischerella	thermalis	CCMEE 5205	GCA_002870745.1	PRJNA322208	SAMN07256017	Scaffold	https://ftp.ncbi.nlm.nih.gov/genomes/all/GCA/002/870/745/GCA_002870745.1_ASM287074v1	2018-01-10	Oman
Fischerella	thermalis	CCMEE 5282	GCA_002870615.1	PRJNA322208	SAMN07256025	Scaffold	https://ftp.ncbi.nlm.nih.gov/genomes/all/GCA/002/870/615/GCA_002870615.1_ASM287061v1	2018-01-10	Slovakia: Sklene Teplice
Fischerella	thermalis	CCMEE 5268	GCA_002870565.1	PRJNA322208	SAMN07256027	Scaffold	https://ftp.ncbi.nlm.nih.gov/genomes/all/GCA/002/870/565/GCA_002870565.1_ASM287056v1	2018-01-10	USA: Chena Hot Springs, Alaska
Fischerella	thermalis	WC119	GCA_002870265.1	PRJNA322208	SAMN05157461	Scaffold	https://ftp.ncbi.nlm.nih.gov/genomes/all/GCA/002/870/265/GCA_002870265.1_ASM287026v1	2018-01-10	USA: Yellowstone National Park
Fischerella	thermalis	WC157	GCA_002870305.1	PRJNA322208	SAMN05157478	Scaffold	https://ftp.ncbi.nlm.nih.gov/genomes/all/GCA/002/870/305/GCA_002870305.1_ASM287030v1	2018-01-10	USA: Yellowstone National Park
Fischerella	thermalis	WC213	GCA_002870255.1	PRJNA322208	SAMN05157463	Scaffold	https://ftp.ncbi.nlm.nih.gov/genomes/all/GCA/002/870/255/GCA_002870255.1_ASM287025v1	2018-01-10	USA: Yellowstone National Park
Fischerella	thermalis	WC217	GCA_002870245.1	PRJNA322208	SAMN05157464	Scaffold	https://ftp.ncbi.nlm.nih.gov/genomes/all/GCA/002/870/245/GCA_002870245.1_ASM287024v1	2018-01-10	USA: Yellowstone National Park
Fischerella	thermalis	WC245	GCA_002870505.1	PRJNA322208	SAMN05157465	Scaffold	https://ftp.ncbi.nlm.nih.gov/genomes/all/GCA/002/870/505/GCA_002870505.1_ASM287050v1	2018-01-10	USA: Yellowstone National Park
Fischerella	thermalis	WC246	GCA_002870185.1	PRJNA322208	SAMN05157466	Scaffold	https://ftp.ncbi.nlm.nih.gov/genomes/all/GCA/002/870/185/GCA_002870185.1_ASM287018v1	2018-01-10	USA: Yellowstone National Park
Fischerella	thermalis	WC249	GCA_002870465.1	PRJNA322208	SAMN05157467	Scaffold	https://ftp.ncbi.nlm.nih.gov/genomes/all/GCA/002/870/465/GCA_002870465.1_ASM287046v1	2018-01-10	USA: Yellowstone National Park
Fischerella	thermalis	WC341	GCA_002870345.1	PRJNA322208	SAMN05157477	Scaffold	https://ftp.ncbi.nlm.nih.gov/genomes/all/GCA/002/870/345/GCA_002870345.1_ASM287034v1	2018-01-10	USA: Yellowstone National Park
Fischerella	thermalis	WC344	GCA_002870445.1	PRJNA322208	SAMN05157468	Scaffold	https://ftp.ncbi.nlm.nih.gov/genomes/all/GCA/002/870/445/GCA_002870445.1_ASM287044v1	2018-01-10	USA: Yellowstone National Park
Fischerella	thermalis	WC439	GCA_002870475.1	PRJNA322208	SAMN05157469	Scaffold	https://ftp.ncbi.nlm.nih.gov/genomes/all/GCA/002/870/475/GCA_002870475.1_ASM287047v1	2018-01-10	USA: Yellowstone National Park
Fischerella	thermalis	WC441	GCA_002870205.1	PRJNA322208	SAMN05157470	Scaffold	https://ftp.ncbi.nlm.nih.gov/genomes/all/GCA/002/870/205/GCA_002870205.1_ASM287020v1	2018-01-10	USA: Yellowstone National Park
Fischerella	thermalis	WC442	GCA_002870415.1	PRJNA322208	SAMN05157471	Scaffold	https://ftp.ncbi.nlm.nih.gov/genomes/all/GCA/002/870/415/GCA_002870415.1_ASM287041v1	2018-01-10	USA: Yellowstone National Park
Fischerella	thermalis	WC527	GCA_002870405.1	PRJNA322208	SAMN05157472	Scaffold	https://ftp.ncbi.nlm.nih.gov/genomes/all/GCA/002/870/405/GCA_002870405.1_ASM287040v1	2018-01-10	USA: Yellowstone National Park
Fischerella	thermalis	WC538	GCA_002870325.1	PRJNA322208	SAMN05157473	Scaffold	https://ftp.ncbi.nlm.nih.gov/genomes/all/GCA/002/870/325/GCA_002870325.1_ASM287032v1	2018-01-10	USA: Yellowstone National Park
Fischerella	thermalis	WC542	GCA_002870385.1	PRJNA322208	SAMN05157474	Scaffold	https://ftp.ncbi.nlm.nih.gov/genomes/all/GCA/002/870/385/GCA_002870385.1_ASM287038v1	2018-01-10	USA: Yellowstone National Park
Fischerella	thermalis	WC558	GCA_002870365.1	PRJNA322208	SAMN05157475	Scaffold	https://ftp.ncbi.nlm.nih.gov/genomes/all/GCA/002/870/365/GCA_002870365.1_ASM287036v1	2018-01-10	USA: Yellowstone National Park
Fischerella	thermalis	WC559	GCA_002870195.1	PRJNA322208	SAMN05157476	Scaffold	https://ftp.ncbi.nlm.nih.gov/genomes/all/GCA/002/870/195/GCA_002870195.1_ASM287019v1	2018-01-10	USA: Yellowstone National Park
Fischerella	thermalis	CCMEE 5318	GCA_002870675.1	PRJNA322208	SAMN07256023	Scaffold	https://ftp.ncbi.nlm.nih.gov/genomes/all/GCA/002/870/675/GCA_002870675.1_ASM287067v1	2018-01-10	El Salvador
Fischerella	thermalis	CCMEE 5330	GCA_002870725.1	PRJNA322208	SAMN07256018	Contig	https://ftp.ncbi.nlm.nih.gov/genomes/all/GCA/002/870/725/GCA_002870725.1_ASM287072v1	2018-01-10	Japan: Hakone
Fischerella	thermalis	BR2B	GCA_002870705.1	PRJNA322208	SAMN07256020	Scaffold	https://ftp.ncbi.nlm.nih.gov/genomes/all/GCA/002/870/705/GCA_002870705.1_ASM287070v1	2018-01-10	USA: Boiling RIver, Yellowstone National Park
Fischerella	thermalis	CCMEE 5208	GCA_002870755.1	PRJNA322208	SAMN07256019	Scaffold	https://ftp.ncbi.nlm.nih.gov/genomes/all/GCA/002/870/755/GCA_002870755.1_ASM287075v1	2018-01-10	USA: Obsidian Pool, Yellowstone National Park
Fischerella	thermalis	WC1110	GCA_002870525.1	PRJNA322208	SAMN05157462	Scaffold	https://ftp.ncbi.nlm.nih.gov/genomes/all/GCA/002/870/525/GCA_002870525.1_ASM287052v1	2018-01-10	USA: Yellowstone National Park
Fischerella	thermalis	WC114	GCA_002870545.1	PRJNA322208	SAMN05157459	Scaffold	https://ftp.ncbi.nlm.nih.gov/genomes/all/GCA/002/870/545/GCA_002870545.1_ASM287054v1	2018-01-10	USA: Yellowstone National Park
Fischerella	thermalis	PCC 7521	GCA_000317225.1	PRJNA104969	SAMN02469885	Contig	https://ftp.ncbi.nlm.nih.gov/genomes/all/GCA/000/317/225/GCA_000317225.1_FisPCC7521_1.0	2012-12-05	USA: Yellowstone National Park
Fischerella	thermalis	JSC-11	GCA_000231365.2	PRJNA61093	SAMN02256526	Contig	https://ftp.ncbi.nlm.nih.gov/genomes/all/GCA/000/231/365/GCA_000231365.2_ASM23136v1	2011-10-21	NA
Microcystis	aeruginosa	NIES-298	GCA_010196425.1	PRJNA490627	SAMN10054359	Complete	ftp://ftp.ncbi.nlm.nih.gov/genomes/all/GCA/010/196/425/GCA_010196425.1_ASM1019642v1	2020-07-31T00:00:00Z	Japan: Lake Kasumigaura
Microcystis	aeruginosa	NIES-843	GCA_000010625.1	PRJDA27835	SAMD00060936	Complete	ftp://ftp.ncbi.nlm.nih.gov/genomes/all/GCA/000/010/625/GCA_000010625.1_ASM1062v1	2020-07-31T00:00:00Z	NA
Microcystis	aeruginosa	FD4	GCA_009792235.1	PRJNA595771	SAMN13567245	Complete	ftp://ftp.ncbi.nlm.nih.gov/genomes/all/GCA/009/792/235/GCA_009792235.1_ASM979223v1	2020-01-02T00:00:00Z	USA: Florida, Caloosahatchee River
Microcystis	aeruginosa	PCC 7806SL	GCA_002095975.1	PRJNA343379	SAMN05786724	Complete	ftp://ftp.ncbi.nlm.nih.gov/genomes/all/GCA/002/095/975/GCA_002095975.1_ASM209597v1	2020-01-28T00:00:00Z	Netherlands
Microcystis	aeruginosa	NIES-2549	GCA_000981785.2	PRJNA280892	SAMN03480410	Complete	ftp://ftp.ncbi.nlm.nih.gov/genomes/all/GCA/000/981/785/GCA_000981785.2_ASM98178v2	2020-02-12T00:00:00Z	Japan: Lake Kasumigaura
Microcystis	aeruginosa	NIES-2481	GCA_001704955.2	PRJNA291808	SAMN03955402	Complete	ftp://ftp.ncbi.nlm.nih.gov/genomes/all/GCA/001/704/955/GCA_001704955.2_ASM170495v2	2020-02-12T00:00:00Z	Japan: Lake Kasumigaura
Microcystis	aeruginosa	EAWAG127a	GCA_008757435.1	PRJNA524149	SAMN10998537	Contig	ftp://ftp.ncbi.nlm.nih.gov/genomes/all/GCA/008/757/435/GCA_008757435.1_ASM875743v1	2020-03-18T00:00:00Z	Poland
Microcystis	aeruginosa	TAIHU98	GCA_000330925.1	PRJNA81203	SAMN02469974	Contig	ftp://ftp.ncbi.nlm.nih.gov/genomes/all/GCA/000/330/925/GCA_000330925.1_MicAerT1.0	2019-10-29T00:00:00Z	China
Microcystis	aeruginosa	KW	GCA_002025445.1	PRJNA374754	SAMN06339528	Contig	ftp://ftp.ncbi.nlm.nih.gov/genomes/all/GCA/002/025/445/GCA_002025445.1_KWv02	2020-05-14T00:00:00Z	South Korea: Wangsong Reservoir
Microcystis	aeruginosa	NIES-298	GCA_002897315.1	PRJNA340219	SAMN05710194	Scaffold	ftp://ftp.ncbi.nlm.nih.gov/genomes/all/GCA/002/897/315/GCA_002897315.1_ASM289731v1	2019-10-10T00:00:00Z	Japan: Lake Kasumigaura
Microcystis	aeruginosa	NIES-87	GCA_002933835.1	PRJDB6597	SAMD00107617	Scaffold	ftp://ftp.ncbi.nlm.nih.gov/genomes/all/GCA/002/933/835/GCA_002933835.1_ASM293383v1	2019-10-10T00:00:00Z	Japan: Lake Kasumigaura
Microcystis	aeruginosa	NIES-44	GCA_000787675.1	PRJDB3151	SAMD00020207	Contig	ftp://ftp.ncbi.nlm.nih.gov/genomes/all/GCA/000/787/675/GCA_000787675.1_ASM78767v1	2019-10-30T00:00:00Z	Japan: Ibaraki, Lake Kasumigaura
Microcystis	aeruginosa	NIES-4325	GCA_008974145.1	PRJDB8207	SAMD00169712	Scaffold	ftp://ftp.ncbi.nlm.nih.gov/genomes/all/GCA/008/974/145/GCA_008974145.1_ASM897414v1	2020-07-26T00:00:00Z	Japan:Lake Abashiri
Microcystis	aeruginosa	FACHB-524	GCA_003730145.1	PRJNA503142	SAMN10353469	Scaffold	ftp://ftp.ncbi.nlm.nih.gov/genomes/all/GCA/003/730/145/GCA_003730145.1_ASM373014v1	2020-08-17T00:00:00Z	China: Lake Donghu
Microcystis	aeruginosa	NIES-3787	GCA_009811815.1	PRJDB7814	SAMD00161745	Contig	ftp://ftp.ncbi.nlm.nih.gov/genomes/all/GCA/009/811/815/GCA_009811815.1_ASM981181v1	2020-06-13T00:00:00Z	Japan:Ibaraki, Lake Kasumigaura
Microcystis	aeruginosa	NIES-3806	GCA_009811855.1	PRJDB7814	SAMD00161747	Contig	ftp://ftp.ncbi.nlm.nih.gov/genomes/all/GCA/009/811/855/GCA_009811855.1_ASM981185v1	2020-06-13T00:00:00Z	Japan:Ibaraki, Lake Kasumigaura
Microcystis	aeruginosa	NIES-98	GCA_001725075.1	PRJNA338219	SAMN05526293	Scaffold	ftp://ftp.ncbi.nlm.nih.gov/genomes/all/GCA/001/725/075/GCA_001725075.1_ASM172507v1	2020-07-02T00:00:00Z	Japan: Lake Kasumigaura
Microcystis	aeruginosa	NIES-2521	GCA_008579445.1	PRJDB7338	SAMD00136085	Scaffold	ftp://ftp.ncbi.nlm.nih.gov/genomes/all/GCA/008/579/445/GCA_008579445.1_ASM857944v1	2020-06-06T00:00:00Z	Japan:Lake Kasumigaura
Microcystis	aeruginosa	NIES-298	GCA_002897275.1	PRJDB6373	SAMD00094578	Scaffold	ftp://ftp.ncbi.nlm.nih.gov/genomes/all/GCA/002/897/275/GCA_002897275.1_ASM289727v1	2020-07-26T00:00:00Z	Japan: Ibaraki, Lake Kasumigaura
Microcystis	aeruginosa	NIES-3807	GCA_009811875.1	PRJDB7814	SAMD00161748	Contig	ftp://ftp.ncbi.nlm.nih.gov/genomes/all/GCA/009/811/875/GCA_009811875.1_ASM981187v1	2020-06-13T00:00:00Z	Japan:Ibaraki, Lake Kasumigaura
Microcystis	aeruginosa	NIES-3804	GCA_009811835.1	PRJDB7814	SAMD00161746	Contig	ftp://ftp.ncbi.nlm.nih.gov/genomes/all/GCA/009/811/835/GCA_009811835.1_ASM981183v1	2020-06-13T00:00:00Z	Japan:Ibaraki, Lake Kasumigaura
Microcystis	aeruginosa	NIES-1211	GCA_003206625.1	PRJDB6334	SAMD00093602	Scaffold	ftp://ftp.ncbi.nlm.nih.gov/genomes/all/GCA/003/206/625/GCA_003206625.1_ASM320662v1	2020-06-01T00:00:00Z	Japan:Lake Tofutsu
Microcystis	aeruginosa	NIES-88	GCA_001578075.1	PRJNA265027	SAMN03329508	Scaffold	ftp://ftp.ncbi.nlm.nih.gov/genomes/all/GCA/001/578/075/GCA_001578075.1_ASM157807v1	2019-12-05T00:00:00Z	Japan: Lake Kawaguchi Yamanashi
Microcystis	aeruginosa	NIES-2519	GCA_008579225.1	PRJDB7336	SAMD00136083	Scaffold	ftp://ftp.ncbi.nlm.nih.gov/genomes/all/GCA/008/579/225/GCA_008579225.1_ASM857922v1	2020-06-06T00:00:00Z	Japan:Lake Kitaura
Microcystis	aeruginosa	NIES-2522	GCA_008579565.1	PRJDB7339	SAMD00136086	Scaffold	ftp://ftp.ncbi.nlm.nih.gov/genomes/all/GCA/008/579/565/GCA_008579565.1_ASM857956v1	2020-06-06T00:00:00Z	Japan:Hyotan-ike Pond
Microcystis	aeruginosa	Sj	GCA_003206555.1	PRJDB5694	SAMD00078610	Scaffold	ftp://ftp.ncbi.nlm.nih.gov/genomes/all/GCA/003/206/555/GCA_003206555.1_ASM320655v1	2020-06-01T00:00:00Z	Japan: Lake Shinji
Microcystis	aeruginosa	NIES-4264	GCA_008579685.1	PRJDB7340	SAMD00136087	Scaffold	ftp://ftp.ncbi.nlm.nih.gov/genomes/all/GCA/008/579/685/GCA_008579685.1_ASM857968v1	2020-06-06T00:00:00Z	Japan:Lake Kasumigaura
Microcystis	aeruginosa	NIES-2520	GCA_008579325.1	PRJDB7337	SAMD00136084	Scaffold	ftp://ftp.ncbi.nlm.nih.gov/genomes/all/GCA/008/579/325/GCA_008579325.1_ASM857932v1	2020-06-06T00:00:00Z	Japan:Lake Teganuma
Microcystis	aeruginosa	NIES-4285	GCA_004305995.1	PRJDB7831	SAMD00155454	Scaffold	ftp://ftp.ncbi.nlm.nih.gov/genomes/all/GCA/004/305/995/GCA_004305995.1_ASM430599v1	2020-06-06T00:00:00Z	Japan:Lake Abashiri
Microcystis	aeruginosa	NaRes975	GCA_001885655.1	PRJNA349124	SAMN05921184	Contig	ftp://ftp.ncbi.nlm.nih.gov/genomes/all/GCA/001/885/655/GCA_001885655.1_ASM188565v1	2020-05-13T00:00:00Z	China: Henan Province, Nanwan Reservoir
Microcystis	aeruginosa	LEGE 91341	GCA_015206885.1	PRJNA667061	SAMN16351763	Contig	ftp://ftp.ncbi.nlm.nih.gov/genomes/all/GCA/015/206/885/GCA_015206885.1_ASM1520688v1	2020-11-02T00:00:00Z	Portugal: Lagoa das Braas, Quiaios
Microcystis	aeruginosa	DIANCHI905	GCA_000332585.1	PRJNA175932	SAMN02469975	Contig	ftp://ftp.ncbi.nlm.nih.gov/genomes/all/GCA/000/332/585/GCA_000332585.1_MicAerD1.0	2019-11-28T00:00:00Z	Dianchi Lake
Microcystis	aeruginosa	BLCCF158	GCA_014218765.1	PRJNA647120	SAMN15576007	Contig	ftp://ftp.ncbi.nlm.nih.gov/genomes/all/GCA/014/218/765/GCA_014218765.1_ASM1421876v1	2020-08-18T00:00:00Z	USA: Lake Tohopekaliga, Florida
Microcystis	aeruginosa	PCC 9806	GCA_000312725.1	PRJEA88177	SAMEA2272205	Scaffold	ftp://ftp.ncbi.nlm.nih.gov/genomes/all/GCA/000/312/725/GCA_000312725.1_ASM31272v1	2019-11-28T00:00:00Z	NA
Microcystis	aeruginosa	PCC 9432	GCA_000307995.2	PRJEA88171	SAMEA2272688	Scaffold	ftp://ftp.ncbi.nlm.nih.gov/genomes/all/GCA/000/307/995/GCA_000307995.2_ASM30799v2	2019-11-28T00:00:00Z	NA
Microcystis	aeruginosa	LEGE 00239	GCA_015207885.1	PRJNA667061	SAMN16351711	Contig	ftp://ftp.ncbi.nlm.nih.gov/genomes/all/GCA/015/207/885/GCA_015207885.1_ASM1520788v1	2020-11-02T00:00:00Z	Portugal: Maranho dam reservoir, campsite at Avis
Microcystis	aeruginosa	KLA2	GCA_008257445.1	PRJNA561215	SAMN12611847	Scaffold	ftp://ftp.ncbi.nlm.nih.gov/genomes/all/GCA/008/257/445/GCA_008257445.1_ASM825744v1	2020-09-04T00:00:00Z	USA: California
Microcystis	aeruginosa	PCC 9808	GCA_000312245.1	PRJEA88181	SAMEA2272072	Scaffold	ftp://ftp.ncbi.nlm.nih.gov/genomes/all/GCA/000/312/245/GCA_000312245.1_ASM31224v1	2019-11-28T00:00:00Z	NA
Microcystis	aeruginosa	CHAOHU 1326	GCA_001895325.1	PRJNA349200	SAMN05928532	Scaffold	ftp://ftp.ncbi.nlm.nih.gov/genomes/all/GCA/001/895/325/GCA_001895325.1_ASM189532v1	2020-05-13T00:00:00Z	China:Chaohu Lake
Microcystis	aeruginosa	PCC 7941	GCA_000312205.1	PRJEA88175	SAMEA2272182	Scaffold	ftp://ftp.ncbi.nlm.nih.gov/genomes/all/GCA/000/312/205/GCA_000312205.1_ASM31220v1	2019-11-28T00:00:00Z	NA
Microcystis	aeruginosa	BLCCF108	GCA_014218745.1	PRJNA647122	SAMN15575897	Contig	ftp://ftp.ncbi.nlm.nih.gov/genomes/all/GCA/014/218/745/GCA_014218745.1_ASM1421874v1	2020-08-18T00:00:00Z	USA: Pelican Bay, Lake Okeechobee, Florida
Microcystis	aeruginosa	PCC 9701	GCA_000312285.1	PRJEA88297	SAMEA2271961	Scaffold	ftp://ftp.ncbi.nlm.nih.gov/genomes/all/GCA/000/312/285/GCA_000312285.1_ASM31228v1	2019-12-19T00:00:00Z	NA
Microcystis	aeruginosa	LEGE 11464	GCA_015207115.1	PRJNA667061	SAMN16351751	Contig	ftp://ftp.ncbi.nlm.nih.gov/genomes/all/GCA/015/207/115/GCA_015207115.1_ASM1520711v1	2020-11-02T00:00:00Z	Greece
Microcystis	aeruginosa	PCC 9443	GCA_000312185.1	PRJEA88173	SAMEA2272253	Scaffold	ftp://ftp.ncbi.nlm.nih.gov/genomes/all/GCA/000/312/185/GCA_000312185.1_ASM31218v1	2019-11-28T00:00:00Z	NA
Microcystis	aeruginosa	11-30S32	GCA_007990565.1	PRJDB7447	SAMD00141011	Scaffold	ftp://ftp.ncbi.nlm.nih.gov/genomes/all/GCA/007/990/565/GCA_007990565.1_ASM799056v1	2020-08-26T00:00:00Z	Japan:Kyoto, Hirosawanoike Pond
Microcystis	aeruginosa	PCC 9807	GCA_000312225.1	PRJEA88179	SAMEA2272564	Scaffold	ftp://ftp.ncbi.nlm.nih.gov/genomes/all/GCA/000/312/225/GCA_000312225.1_ASM31222v1	2019-11-28T00:00:00Z	NA
Microcystis	aeruginosa	PCC 9809	GCA_000312265.1	PRJEA88199	SAMEA2272447	Scaffold	ftp://ftp.ncbi.nlm.nih.gov/genomes/all/GCA/000/312/265/GCA_000312265.1_ASM31226v1	2019-11-28T00:00:00Z	NA
Microcystis	aeruginosa	PCC 9717	GCA_000312165.1	PRJEA88479	SAMEA2272067	Scaffold	ftp://ftp.ncbi.nlm.nih.gov/genomes/all/GCA/000/312/165/GCA_000312165.1_ASM31216v1	2019-11-28T00:00:00Z	NA
Microcystis	aeruginosa	PCC 7005	GCA_000599945.1	PRJNA74007	SAMN02952947	Contig	ftp://ftp.ncbi.nlm.nih.gov/genomes/all/GCA/000/599/945/GCA_000599945.1_Mic70051.0	2020-02-18T00:00:00Z	Lake Mendota, Madison, WI, USA
Microcystis	aeruginosa	LE3	GCA_002282945.1	PRJNA340013	SAMN05629279	Scaffold	ftp://ftp.ncbi.nlm.nih.gov/genomes/all/GCA/002/282/945/GCA_002282945.1_ASM228294v1	2017-08-31T00:00:00Z	Lake Erie, Western Basin
Nodularia	spumigena	CCY9414	GCA_000169135.1	PRJNA13447	SAMN02436091	Contig	https://ftp.ncbi.nlm.nih.gov/genomes/all/GCA/000/169/135/GCA_000169135.1_ASM16913v1	2006-12-15	Baltic Sea
Nodularia	spumigena	CENA596	GCA_001623485.1	PRJNA315832	SAMN04570624	Contig	https://ftp.ncbi.nlm.nih.gov/genomes/all/GCA/001/623/485/GCA_001623485.1_ASM162348v1	2016-04-19	Brazil: Praia do Cassino
Nodularia	spumigena	UHCC 39	GCA_003054475.1	PRJNA352241	SAMN05967630	Complete Genome	https://ftp.ncbi.nlm.nih.gov/genomes/all/GCA/003/054/475/GCA_003054475.1_ASM305447v1	2018-04-17	Finland: Helsinki
Nodularia	spumigena	CCY9414	GCA_000340565.3	PRJNA185469	SAMN01915661	Chromosome	https://ftp.ncbi.nlm.nih.gov/genomes/all/GCA/000/340/565/GCA_000340565.3_ASM34056v3	2014-04-03	NA
Planktothrix	agardhii	NIVA-CYA 126/8	GCA_000710505.1	PRJNA163669	SAMN02867752	Chromosome	https://ftp.ncbi.nlm.nih.gov/genomes/all/GCA/000/710/505/GCA_000710505.1_Plagard2.0	2014-06-23	Finland
Planktothrix	agardhii	NIES-204	GCA_003609755.1	PRJDB4739	SAMD00071177	Complete Genome	https://ftp.ncbi.nlm.nih.gov/genomes/all/GCA/003/609/755/GCA_003609755.1_ASM360975v1	2018-04-04	Japan:Ibaraki, Lake Kasumigaura
Planktothrix	agardhii	NIVA-CYA 15	GCA_000464665.1	PRJNA212885	SAMN02261499	Scaffold	https://ftp.ncbi.nlm.nih.gov/genomes/all/GCA/000/464/665/GCA_000464665.1_NC15_1	2013-09-06	Norway: Lake Kolbotnvatnet
Planktothrix	agardhii	NIVA-CYA 34	GCA_000464725.1	PRJNA212881	SAMN02261500	Scaffold	https://ftp.ncbi.nlm.nih.gov/genomes/all/GCA/000/464/725/GCA_000464725.1_NC34_1	2013-09-06	Norway: Lake Kolbotnvatnet
Planktothrix	agardhii	NIVA-CYA Mar-56	GCA_000464825.1	PRJNA212883	SAMN02261503	Scaffold	https://ftp.ncbi.nlm.nih.gov/genomes/all/GCA/000/464/825/GCA_000464825.1_NC56_3_1	2013-09-06	Norway: Lake Steinsfjorden
Planktothrix	agardhii	PCC 10110	GCA_903969095.1	PRJEB37016	SAMEA6828266	Scaffold	https://ftp.ncbi.nlm.nih.gov/genomes/all/GCA/903/969/095/GCA_903969095.1_PL10110	2021-05-13	NA
Synechococcus	elongatus	FACHB-242	GCA_014698415.1	PRJNA598298	SAMN13702673	Contig	https://ftp.ncbi.nlm.nih.gov/genomes/all/GCA/014/698/415/GCA_014698415.1_ASM1469841v1	2020-09-22	America
Synechococcus	elongatus	FACHB-1061	GCA_014698895.1	PRJNA598298	SAMN13702649	Contig	https://ftp.ncbi.nlm.nih.gov/genomes/all/GCA/014/698/895/GCA_014698895.1_ASM1469889v1	2020-09-22	China
Synechococcus	elongatus	PCC 7942	GCA_014698905.1	PRJNA598298	SAMN13702648	Contig	https://ftp.ncbi.nlm.nih.gov/genomes/all/GCA/014/698/905/GCA_014698905.1_ASM1469890v1	2020-09-22	France
Synechococcus	elongatus	PCC 11801	GCA_003846445.1	PRJNA476044	SAMN09425400	Chromosome	https://ftp.ncbi.nlm.nih.gov/genomes/all/GCA/003/846/445/GCA_003846445.1_ASM384644v1	2018-11-28	India: Powai Lake, Mumbai
Synechococcus	elongatus	PCC 11802	GCA_009498715.1	PRJNA510697	SAMN10613228	Chromosome	https://ftp.ncbi.nlm.nih.gov/genomes/all/GCA/009/498/715/GCA_009498715.1_ASM949871v1	2019-11-04	India: Powai Lake, Mumbai
Synechococcus	elongatus	UTEX 3055	GCA_003957805.1	PRJNA496333	SAMN09724271	Complete Genome	https://ftp.ncbi.nlm.nih.gov/genomes/all/GCA/003/957/805/GCA_003957805.1_ASM395780v1	2018-12-21	USA: Waller Creek, Texas
Synechococcus	elongatus	PCC 6301	GCA_000010065.1	PRJNA13282	SAMD00061073	Complete Genome	https://ftp.ncbi.nlm.nih.gov/genomes/all/GCA/000/010/065/GCA_000010065.1_ASM1006v1	2004-12-16	NA
Synechocystis	salina	LEGE 41	GCA_015207935.1	PRJNA667061	SAMN16351709	Contig	https://ftp.ncbi.nlm.nih.gov/genomes/all/GCA/015/207/935/GCA_015207935.1_ASM1520793v1	2020-11-02	Portugal: Praia de Espinho
Synechocystis	salina	LEGE 31	GCA_015207985.1	PRJNA667061	SAMN16351708	Contig	https://ftp.ncbi.nlm.nih.gov/genomes/all/GCA/015/207/985/GCA_015207985.1_ASM1520798v1	2020-11-02	Portugal: Praia de Moledo, Caminha
Synechocystis	salina	LEGE 6099	GCA_015207645.1	PRJNA667061	SAMN16351723	Contig	https://ftp.ncbi.nlm.nih.gov/genomes/all/GCA/015/207/645/GCA_015207645.1_ASM1520764v1	2020-11-02	Portugal: Praia de Moledo, Caminha
Synechocystis	salina	LEGE 6155	GCA_015207515.1	PRJNA667061	SAMN16351731	Scaffold	https://ftp.ncbi.nlm.nih.gov/genomes/all/GCA/015/207/515/GCA_015207515.1_ASM1520751v1	2020-11-02	Portugal: Praia de So Bartolomeu do Mar, Esposende
